# Supplementary material for: Using genome-wide associations to identify metabolic pathways involved in maize aflatoxin accumulation resistance
Source: BMC Genomics. 2015 Sep 3;16(1):673. doi: 10.1186/s12864-015-1874-9 (PMC4558830; doi:10.1186/s12864-015-1874-9)
Supplement: Additional file 4: Table S1. — Association effect and p values for tagSNPs and genes in the 17 pathways with FDR < 0.2. (XLSX 92 kb) [file 12864_2015_1874_MOESM4_ESM.xlsx]

## Sheet: Afla5.0MLM_env1_PWY_Resgenes.tx
Table S1. Association effect and p values for tagSNPs and genes in the 17 pathways with FDR < 0.2.
env	tagSNP	pval	effect	geneid	chr	coord	SNPnt	SNPfreq	PWid	PWnme
AveLSM	S1_251088789	0.0140722	-0.367634	GRMZM2G080828	1	251088789	T/C	236/16	ARGASEDEG-PWY	arginine degradation I (arginase pathway)
AveLSM	S2_184131955	0.600707	-0.0527329	GRMZM2G130440	2	184131955	C/T	216/39	ARGASEDEG-PWY	arginine degradation I (arginase pathway)
AveLSM	S3_221687465	0.166876	0.159615	GRMZM2G071021	3	221687465	G/A	151/42	ARGASEDEG-PWY	arginine degradation I (arginase pathway)
AveLSM	S3_221705608	0.58063	-0.0687104	GRMZM2G097706	3	221705608	G/A	211/29	ARGASEDEG-PWY	arginine degradation I (arginase pathway)
AveLSM	S4_235620949	0.622772	-0.0440359	GRMZM2G119482	4	235620949	C/T	77/173	ARGASEDEG-PWY	arginine degradation I (arginase pathway)
AveLSM	S5_86190609	0.059486	-0.261791	GRMZM2G128114	5	86190609	G/A	270/18	ARGASEDEG-PWY	arginine degradation I (arginase pathway)
AveLSM	S5_190233173	0.191664	-0.135833	GRMZM2G169458	5	190233173	A/C	236/33	ARGASEDEG-PWY	arginine degradation I (arginase pathway)
AveLSM	S6_103513337	0.153442	-0.229348	GRMZM2G122172	6	103513337	C/A	225/14	ARGASEDEG-PWY	arginine degradation I (arginase pathway)
AveLSM	S6_161454751	0.581917	0.0511987	GRMZM2G090087	6	161454751	G/A	147/64	ARGASEDEG-PWY	arginine degradation I (arginase pathway)
AveLSM	S7_174360016	0.100147	0.280147	GRMZM2G135341	7	174360016	A/G	248/16	ARGASEDEG-PWY	arginine degradation I (arginase pathway)
AveLSM	S9_33137876	0.128187	0.135278	GRMZM2G058675	9	33137876	G/T	228/57	ARGASEDEG-PWY	arginine degradation I (arginase pathway)
AveLSM	S10_94100434	0.0190679	-0.32411	GRMZM2G174671	10	94100434	C/G	205/22	ARGASEDEG-PWY	arginine degradation I (arginase pathway)
AveLSM	S10_123375182	0.126316	-0.129754	GRMZM2G135470	10	123375182	T/C	68/205	ARGASEDEG-PWY	arginine degradation I (arginase pathway)
AveLSM	S10_133551788	0.0145762	-0.354375	GRMZM2G155502	10	133551788	G/T	228/27	ARGASEDEG-PWY	arginine degradation I (arginase pathway)
AveLSM	S1_8147808	0.00256309	-0.384433	GRMZM2G176397	1	8147808	G/C	204/49	BRANCHED-CHAIN-AA-SYN-PWY	superpathway of leucine, valine, and isoleucine biosynthesis
AveLSM	S1_29515586	0.0314881	-0.334359	GRMZM2G153536	1	29515586	A/G	61/33	BRANCHED-CHAIN-AA-SYN-PWY	superpathway of leucine, valine, and isoleucine biosynthesis
AveLSM	S1_45513447	0.0836356	-0.174226	GRMZM2G087186	1	45513447	T/A	154/77	BRANCHED-CHAIN-AA-SYN-PWY	superpathway of leucine, valine, and isoleucine biosynthesis
AveLSM	S1_53848892	0.860097	-0.0308781	GRMZM2G110406	1	53848892	G/T	252/27	BRANCHED-CHAIN-AA-SYN-PWY	superpathway of leucine, valine, and isoleucine biosynthesis
AveLSM	S1_62438934	0.151216	-0.214635	GRMZM2G108416	1	62438934	A/G	250/19	BRANCHED-CHAIN-AA-SYN-PWY	superpathway of leucine, valine, and isoleucine biosynthesis
AveLSM	S1_87982420	0.883023	0.0168557	GRMZM2G071208	1	87982420	A/G	228/53	BRANCHED-CHAIN-AA-SYN-PWY	superpathway of leucine, valine, and isoleucine biosynthesis
AveLSM	S1_204258400	0.179788	0.137128	AC234528.1_FG005	1	204258400	C/T	161/79	BRANCHED-CHAIN-AA-SYN-PWY	superpathway of leucine, valine, and isoleucine biosynthesis
AveLSM	S1_267956661	0.0454943	-0.208719	GRMZM2G155323	1	267956661	C/T	216/72	BRANCHED-CHAIN-AA-SYN-PWY	superpathway of leucine, valine, and isoleucine biosynthesis
AveLSM	S1_273867084	0.0613894	-0.15201	GRMZM2G416388	1	273867084	T/G	121/132	BRANCHED-CHAIN-AA-SYN-PWY	superpathway of leucine, valine, and isoleucine biosynthesis
AveLSM	S2_18210111	0.102845	-0.198028	GRMZM2G047347	2	18210111	C/T	210/32	BRANCHED-CHAIN-AA-SYN-PWY	superpathway of leucine, valine, and isoleucine biosynthesis
AveLSM	S2_24367635	0.0134701	-0.271058	GRMZM5G803490	2	24367635	G/T	243/37	BRANCHED-CHAIN-AA-SYN-PWY	superpathway of leucine, valine, and isoleucine biosynthesis
AveLSM	S2_220101263	0.563053	-0.0795815	GRMZM2G077215	2	220101263	C/A	199/22	BRANCHED-CHAIN-AA-SYN-PWY	superpathway of leucine, valine, and isoleucine biosynthesis
AveLSM	S3_194013102	0.140645	0.151881	GRMZM2G320013	3	194013102	C/A	237/43	BRANCHED-CHAIN-AA-SYN-PWY	superpathway of leucine, valine, and isoleucine biosynthesis
AveLSM	S3_213626873	0.158698	0.245063	GRMZM2G004382	3	213626873	C/T	218/12	BRANCHED-CHAIN-AA-SYN-PWY	superpathway of leucine, valine, and isoleucine biosynthesis
AveLSM	S4_135157903	0.0829211	-0.184782	GRMZM2G407044	4	135157903	C/G	221/39	BRANCHED-CHAIN-AA-SYN-PWY	superpathway of leucine, valine, and isoleucine biosynthesis
AveLSM	S4_187295076	0.361936	0.0890788	GRMZM2G055507	4	187295076	T/C	56/168	BRANCHED-CHAIN-AA-SYN-PWY	superpathway of leucine, valine, and isoleucine biosynthesis
AveLSM	S4_238880981	0.325309	0.111424	GRMZM2G010044	4	238880981	T/C	217/36	BRANCHED-CHAIN-AA-SYN-PWY	superpathway of leucine, valine, and isoleucine biosynthesis
AveLSM	S5_10807707	0.00417105	-0.485043	GRMZM2G109561	5	10807707	G/T	211/13	BRANCHED-CHAIN-AA-SYN-PWY	superpathway of leucine, valine, and isoleucine biosynthesis
AveLSM	S5_65940547	0.0789442	0.13246	GRMZM2G387485	5	65940547	T/C	191/87	BRANCHED-CHAIN-AA-SYN-PWY	superpathway of leucine, valine, and isoleucine biosynthesis
AveLSM	S5_65948961	0.332607	0.0743963	GRMZM2G377887	5	65948961	T/C	159/88	BRANCHED-CHAIN-AA-SYN-PWY	superpathway of leucine, valine, and isoleucine biosynthesis
AveLSM	S5_72919539	0.364398	0.107039	GRMZM2G370852	5	72919539	G/A	262/27	BRANCHED-CHAIN-AA-SYN-PWY	superpathway of leucine, valine, and isoleucine biosynthesis
AveLSM	S5_135640699	0.0148401	-0.323422	GRMZM2G069596	5	135640699	T/C	173/26	BRANCHED-CHAIN-AA-SYN-PWY	superpathway of leucine, valine, and isoleucine biosynthesis
AveLSM	S5_171706519	0.00796594	0.23819	GRMZM2G119133	5	171706519	A/G	62/191	BRANCHED-CHAIN-AA-SYN-PWY	superpathway of leucine, valine, and isoleucine biosynthesis
AveLSM	S5_180550614	0.85707	-0.014563	GRMZM2G116872	5	180550614	G/A	196/67	BRANCHED-CHAIN-AA-SYN-PWY	superpathway of leucine, valine, and isoleucine biosynthesis
AveLSM	S5_183145042	0.234611	-0.149979	GRMZM2G007647	5	183145042	G/T	247/21	BRANCHED-CHAIN-AA-SYN-PWY	superpathway of leucine, valine, and isoleucine biosynthesis
AveLSM	S5_191368536	0.101825	-0.223702	GRMZM5G840002	5	191368536	G/A	168/23	BRANCHED-CHAIN-AA-SYN-PWY	superpathway of leucine, valine, and isoleucine biosynthesis
AveLSM	S6_123435331	0.289521	0.0778086	GRMZM2G127160	6	123435331	G/T	148/124	BRANCHED-CHAIN-AA-SYN-PWY	superpathway of leucine, valine, and isoleucine biosynthesis
AveLSM	S6_129664047	0.0026588	0.3312	GRMZM2G141810	6	129664047	G/A	254/30	BRANCHED-CHAIN-AA-SYN-PWY	superpathway of leucine, valine, and isoleucine biosynthesis
AveLSM	S7_174747285	0.389444	-0.0922807	GRMZM2G434792	7	174747285	G/C	250/32	BRANCHED-CHAIN-AA-SYN-PWY	superpathway of leucine, valine, and isoleucine biosynthesis
AveLSM	S8_2316392	0.201942	0.197726	GRMZM2G120857	8	2316392	A/T	24/254	BRANCHED-CHAIN-AA-SYN-PWY	superpathway of leucine, valine, and isoleucine biosynthesis
AveLSM	S8_15549903	0.200482	-0.177193	GRMZM2G038821	8	15549903	G/A	21/134	BRANCHED-CHAIN-AA-SYN-PWY	superpathway of leucine, valine, and isoleucine biosynthesis
AveLSM	S8_16853488	0.0538369	0.219257	GRMZM2G127308	8	16853488	T/C	255/28	BRANCHED-CHAIN-AA-SYN-PWY	superpathway of leucine, valine, and isoleucine biosynthesis
AveLSM	S8_118167521	0.121304	0.168096	AC197705.4_FG001	8	118167521	G/A	252/32	BRANCHED-CHAIN-AA-SYN-PWY	superpathway of leucine, valine, and isoleucine biosynthesis
AveLSM	S9_151772023	0.365758	0.142151	GRMZM2G009808	9	151772023	T/G	29/214	BRANCHED-CHAIN-AA-SYN-PWY	superpathway of leucine, valine, and isoleucine biosynthesis
AveLSM	S10_1725464	0.0116792	0.365064	GRMZM2G130062	10	1725464	A/T	185/22	BRANCHED-CHAIN-AA-SYN-PWY	superpathway of leucine, valine, and isoleucine biosynthesis
AveLSM	S10_125334225	0.0904367	-0.211221	GRMZM2G025366	10	125334225	G/C	230/32	BRANCHED-CHAIN-AA-SYN-PWY	superpathway of leucine, valine, and isoleucine biosynthesis
AveLSM	S10_145799597	0.890505	-0.0197947	GRMZM2G009323	10	145799597	C/T	166/24	BRANCHED-CHAIN-AA-SYN-PWY	superpathway of leucine, valine, and isoleucine biosynthesis
AveLSM	S10_148970929	0.0203103	-0.271931	GRMZM2G104613	10	148970929	C/T	257/28	BRANCHED-CHAIN-AA-SYN-PWY	superpathway of leucine, valine, and isoleucine biosynthesis
AveLSM	S1_205574193	0.696752	0.0388645	GRMZM2G015588	1	205574193	A/G	141/69	FOLSYN-PWY-1	superpathway of tetrahydrofolate biosynthesis
AveLSM	S1_206197781	0.590539	0.0649834	GRMZM2G095579	1	206197781	T/C	165/46	FOLSYN-PWY-1	superpathway of tetrahydrofolate biosynthesis
AveLSM	S1_226007088	0.253547	-0.192513	GRMZM5G869779	1	226007088	T/C	243/13	FOLSYN-PWY-1	superpathway of tetrahydrofolate biosynthesis
AveLSM	S2_3546583	0.619692	-0.0486377	GRMZM2G062420	2	3546583	G/C	225/43	FOLSYN-PWY-1	superpathway of tetrahydrofolate biosynthesis
AveLSM	S2_221319689	0.814841	0.0223011	GRMZM2G005990	2	221319689	C/G	48/209	FOLSYN-PWY-1	superpathway of tetrahydrofolate biosynthesis
AveLSM	S3_1482075	0.896892	-0.0109653	GRMZM2G087103	3	1482075	G/C	208/55	FOLSYN-PWY-1	superpathway of tetrahydrofolate biosynthesis
AveLSM	S3_129305287	0.0446982	0.224223	GRMZM2G169481	3	129305287	T/C	30/253	FOLSYN-PWY-1	superpathway of tetrahydrofolate biosynthesis
AveLSM	S4_18575682	0.259067	-0.169849	GRMZM2G139880	4	18575682	C/G	258/15	FOLSYN-PWY-1	superpathway of tetrahydrofolate biosynthesis
AveLSM	S5_135640699	0.0148401	-0.323422	GRMZM2G069596	5	135640699	T/C	173/26	FOLSYN-PWY-1	superpathway of tetrahydrofolate biosynthesis
AveLSM	S6_87409811	0.760147	-0.0577648	GRMZM2G416386	6	87409811	C/T	218/29	FOLSYN-PWY-1	superpathway of tetrahydrofolate biosynthesis
AveLSM	S7_144325628	0.213007	-0.235189	GRMZM2G095806	7	144325628	T/G	10/164	FOLSYN-PWY-1	superpathway of tetrahydrofolate biosynthesis
AveLSM	S8_123153386	0.646375	-0.0491484	GRMZM2G095955	8	123153386	A/G	240/36	FOLSYN-PWY-1	superpathway of tetrahydrofolate biosynthesis
AveLSM	S9_154454314	0.00929298	-0.354129	GRMZM2G393334	9	154454314	G/T	202/21	FOLSYN-PWY-1	superpathway of tetrahydrofolate biosynthesis
AveLSM	S10_22870345	0.0442708	-0.152705	GRMZM2G304915	10	22870345	C/G	208/78	FOLSYN-PWY-1	superpathway of tetrahydrofolate biosynthesis
AveLSM	S10_146969945	0.408454	0.0936958	GRMZM2G106376	10	146969945	A/G	80/68	FOLSYN-PWY-1	superpathway of tetrahydrofolate biosynthesis
AveLSM	S1_8147808	0.00256309	-0.384433	GRMZM2G176397	1	8147808	G/C	204/49	LEUSYN-PWY	leucine biosynthesis
AveLSM	S1_29515586	0.0314881	-0.334359	GRMZM2G153536	1	29515586	A/G	61/33	LEUSYN-PWY	leucine biosynthesis
AveLSM	S1_62438934	0.151216	-0.214635	GRMZM2G108416	1	62438934	A/G	250/19	LEUSYN-PWY	leucine biosynthesis
AveLSM	S1_87982420	0.883023	0.0168557	GRMZM2G071208	1	87982420	A/G	228/53	LEUSYN-PWY	leucine biosynthesis
AveLSM	S2_18210111	0.102845	-0.198028	GRMZM2G047347	2	18210111	C/T	210/32	LEUSYN-PWY	leucine biosynthesis
AveLSM	S2_24367635	0.0134701	-0.271058	GRMZM5G803490	2	24367635	G/T	243/37	LEUSYN-PWY	leucine biosynthesis
AveLSM	S3_194013102	0.140645	0.151881	GRMZM2G320013	3	194013102	C/A	237/43	LEUSYN-PWY	leucine biosynthesis
AveLSM	S4_187295076	0.361936	0.0890788	GRMZM2G055507	4	187295076	T/C	56/168	LEUSYN-PWY	leucine biosynthesis
AveLSM	S4_238880981	0.325309	0.111424	GRMZM2G010044	4	238880981	T/C	217/36	LEUSYN-PWY	leucine biosynthesis
AveLSM	S5_72919539	0.364398	0.107039	GRMZM2G370852	5	72919539	G/A	262/27	LEUSYN-PWY	leucine biosynthesis
AveLSM	S5_135640699	0.0148401	-0.323422	GRMZM2G069596	5	135640699	T/C	173/26	LEUSYN-PWY	leucine biosynthesis
AveLSM	S5_180550614	0.85707	-0.014563	GRMZM2G116872	5	180550614	G/A	196/67	LEUSYN-PWY	leucine biosynthesis
AveLSM	S5_191368536	0.101825	-0.223702	GRMZM5G840002	5	191368536	G/A	168/23	LEUSYN-PWY	leucine biosynthesis
AveLSM	S6_123435331	0.289521	0.0778086	GRMZM2G127160	6	123435331	G/T	148/124	LEUSYN-PWY	leucine biosynthesis
AveLSM	S6_129664047	0.0026588	0.3312	GRMZM2G141810	6	129664047	G/A	254/30	LEUSYN-PWY	leucine biosynthesis
AveLSM	S8_2316392	0.201942	0.197726	GRMZM2G120857	8	2316392	A/T	24/254	LEUSYN-PWY	leucine biosynthesis
AveLSM	S8_16853488	0.0538369	0.219257	GRMZM2G127308	8	16853488	T/C	255/28	LEUSYN-PWY	leucine biosynthesis
AveLSM	S9_151772023	0.365758	0.142151	GRMZM2G009808	9	151772023	T/G	29/214	LEUSYN-PWY	leucine biosynthesis
AveLSM	S10_1725464	0.0116792	0.365064	GRMZM2G130062	10	1725464	A/T	185/22	LEUSYN-PWY	leucine biosynthesis
AveLSM	S10_125334225	0.0904367	-0.211221	GRMZM2G025366	10	125334225	G/C	230/32	LEUSYN-PWY	leucine biosynthesis
AveLSM	S10_148970929	0.0203103	-0.271931	GRMZM2G104613	10	148970929	C/T	257/28	LEUSYN-PWY	leucine biosynthesis
AveLSM	S1_26820742	0.0104209	-0.439122	GRMZM2G165622	1	26820742	C/A	265/14	PWY-3001	isoleucine biosynthesis I
AveLSM	S1_29515586	0.0314881	-0.334359	GRMZM2G153536	1	29515586	A/G	61/33	PWY-3001	isoleucine biosynthesis I
AveLSM	S1_45513447	0.0836356	-0.174226	GRMZM2G087186	1	45513447	T/A	154/77	PWY-3001	isoleucine biosynthesis I
AveLSM	S1_53848892	0.860097	-0.0308781	GRMZM2G110406	1	53848892	G/T	252/27	PWY-3001	isoleucine biosynthesis I
AveLSM	S1_62438934	0.151216	-0.214635	GRMZM2G108416	1	62438934	A/G	250/19	PWY-3001	isoleucine biosynthesis I
AveLSM	S1_63037590	0.0274862	0.236764	GRMZM2G109201	1	63037590	C/G	169/76	PWY-3001	isoleucine biosynthesis I
AveLSM	S1_73968071	0.330429	-0.123067	GRMZM2G125241	1	73968071	A/T	211/29	PWY-3001	isoleucine biosynthesis I
AveLSM	S1_87982420	0.883023	0.0168557	GRMZM2G071208	1	87982420	A/G	228/53	PWY-3001	isoleucine biosynthesis I
AveLSM	S1_106161126	0.155282	-0.167173	GRMZM2G394403	1	106161126	C/A	162/126	PWY-3001	isoleucine biosynthesis I
AveLSM	S1_200075537	0.322955	0.0773333	GRMZM2G117378	1	200075537	G/C	174/99	PWY-3001	isoleucine biosynthesis I
AveLSM	S1_204258400	0.179788	0.137128	AC234528.1_FG005	1	204258400	C/T	161/79	PWY-3001	isoleucine biosynthesis I
AveLSM	S1_210096665	0.194046	-0.100725	GRMZM2G048522	1	210096665	G/A	179/100	PWY-3001	isoleucine biosynthesis I
AveLSM	S1_267956661	0.0454943	-0.208719	GRMZM2G155323	1	267956661	C/T	216/72	PWY-3001	isoleucine biosynthesis I
AveLSM	S1_273867084	0.0613894	-0.15201	GRMZM2G416388	1	273867084	T/G	121/132	PWY-3001	isoleucine biosynthesis I
AveLSM	S1_285095725	0.0245418	0.221763	GRMZM2G058414	1	285095725	G/C	173/53	PWY-3001	isoleucine biosynthesis I
AveLSM	S1_298312959	0.11821	-0.175491	GRMZM2G024686	1	298312959	T/C	242/34	PWY-3001	isoleucine biosynthesis I
AveLSM	S2_848796	0.698717	0.0606759	GRMZM2G386643	2	848796	G/A	241/15	PWY-3001	isoleucine biosynthesis I
AveLSM	S2_9549706	0.108095	-0.20693	GRMZM2G094328	2	9549706	T/A	261/22	PWY-3001	isoleucine biosynthesis I
AveLSM	S2_18210111	0.102845	-0.198028	GRMZM2G047347	2	18210111	C/T	210/32	PWY-3001	isoleucine biosynthesis I
AveLSM	S2_156726411	0.00679995	-0.253629	GRMZM2G052935	2	156726411	C/T	225/60	PWY-3001	isoleucine biosynthesis I
AveLSM	S2_172843451	0.000806591	0.471036	GRMZM2G104546	2	172843451	A/T	260/20	PWY-3001	isoleucine biosynthesis I
AveLSM	S2_210395274	0.0474399	-0.333412	GRMZM5G849499	2	210395274	C/A	171/14	PWY-3001	isoleucine biosynthesis I
AveLSM	S2_215011292	0.00174019	-0.291977	GRMZM2G340359	2	215011292	G/T	217/62	PWY-3001	isoleucine biosynthesis I
AveLSM	S2_220101263	0.563053	-0.0795815	GRMZM2G077215	2	220101263	C/A	199/22	PWY-3001	isoleucine biosynthesis I
AveLSM	S3_44095126	0.00673993	0.222766	GRMZM2G028721	3	44095126	G/C	209/68	PWY-3001	isoleucine biosynthesis I
AveLSM	S3_150267906	0.0135781	0.250541	GRMZM2G068665	3	150267906	T/C	242/36	PWY-3001	isoleucine biosynthesis I
AveLSM	S3_174371120	0.248828	-0.176489	GRMZM2G400604	3	174371120	T/C	269/15	PWY-3001	isoleucine biosynthesis I
AveLSM	S3_187923676	0.386404	0.0768049	GRMZM5G859195	3	187923676	G/A	151/81	PWY-3001	isoleucine biosynthesis I
AveLSM	S3_194013102	0.140645	0.151881	GRMZM2G320013	3	194013102	C/A	237/43	PWY-3001	isoleucine biosynthesis I
AveLSM	S3_195315859	0.113436	-0.252079	GRMZM2G094712	3	195315859	C/A	258/23	PWY-3001	isoleucine biosynthesis I
AveLSM	S3_206532621	0.0577128	0.138474	GRMZM2G050570	3	206532621	T/C	133/145	PWY-3001	isoleucine biosynthesis I
AveLSM	S3_213626873	0.158698	0.245063	GRMZM2G004382	3	213626873	C/T	218/12	PWY-3001	isoleucine biosynthesis I
AveLSM	S4_65761064	0.361434	-0.0886611	GRMZM2G437977	4	65761064	C/T	248/38	PWY-3001	isoleucine biosynthesis I
AveLSM	S4_65824592	0.869341	0.0173272	GRMZM2G365423	4	65824592	T/A	249/37	PWY-3001	isoleucine biosynthesis I
AveLSM	S4_135157903	0.0829211	-0.184782	GRMZM2G407044	4	135157903	C/G	221/39	PWY-3001	isoleucine biosynthesis I
AveLSM	S4_145319277	0.0209446	-0.213661	GRMZM2G461537	4	145319277	T/G	116/73	PWY-3001	isoleucine biosynthesis I
AveLSM	S4_212307824	0.509453	0.0532163	AC184764.3_FG003	4	212307824	T/C	70/212	PWY-3001	isoleucine biosynthesis I
AveLSM	S5_6445435	0.320394	-0.214738	GRMZM2G076885	5	6445435	T/C	144/8	PWY-3001	isoleucine biosynthesis I
AveLSM	S5_10807707	0.00417105	-0.485043	GRMZM2G109561	5	10807707	G/T	211/13	PWY-3001	isoleucine biosynthesis I
AveLSM	S5_65940547	0.0789442	0.13246	GRMZM2G387485	5	65940547	T/C	191/87	PWY-3001	isoleucine biosynthesis I
AveLSM	S5_65948961	0.332607	0.0743963	GRMZM2G377887	5	65948961	T/C	159/88	PWY-3001	isoleucine biosynthesis I
AveLSM	S5_93852786	0.136816	-0.110533	GRMZM2G340762	5	93852786	C/T	129/149	PWY-3001	isoleucine biosynthesis I
AveLSM	S5_135640699	0.0148401	-0.323422	GRMZM2G069596	5	135640699	T/C	173/26	PWY-3001	isoleucine biosynthesis I
AveLSM	S5_146846827	0.0790865	-0.150526	GRMZM2G146677	5	146846827	C/G	205/61	PWY-3001	isoleucine biosynthesis I
AveLSM	S5_168428533	0.0627826	-0.158006	GRMZM2G038669	5	168428533	C/T	73/172	PWY-3001	isoleucine biosynthesis I
AveLSM	S5_171706519	0.00796594	0.23819	GRMZM2G119133	5	171706519	A/G	62/191	PWY-3001	isoleucine biosynthesis I
AveLSM	S5_183145042	0.234611	-0.149979	GRMZM2G007647	5	183145042	G/T	247/21	PWY-3001	isoleucine biosynthesis I
AveLSM	S5_213905176	0.0470017	0.180757	GRMZM5G836910	5	213905176	C/T	234/48	PWY-3001	isoleucine biosynthesis I
AveLSM	S5_217005545	0.654802	-0.0401883	GRMZM2G048497	5	217005545	A/G	83/135	PWY-3001	isoleucine biosynthesis I
AveLSM	S6_123435331	0.289521	0.0778086	GRMZM2G127160	6	123435331	G/T	148/124	PWY-3001	isoleucine biosynthesis I
AveLSM	S6_129664047	0.0026588	0.3312	GRMZM2G141810	6	129664047	G/A	254/30	PWY-3001	isoleucine biosynthesis I
AveLSM	S7_14606309	0.00724768	0.355103	GRMZM5G830839	7	14606309	C/A	265/23	PWY-3001	isoleucine biosynthesis I
AveLSM	S7_80177273	0.112926	0.232538	GRMZM2G136712	7	80177273	C/A	273/16	PWY-3001	isoleucine biosynthesis I
AveLSM	S7_151218801	0.759718	-0.0498621	GRMZM2G067624	7	151218801	G/A	241/14	PWY-3001	isoleucine biosynthesis I
AveLSM	S7_170955810	0.446961	0.0644469	GRMZM2G036872	7	170955810	T/C	158/102	PWY-3001	isoleucine biosynthesis I
AveLSM	S7_174747285	0.389444	-0.0922807	GRMZM2G434792	7	174747285	G/C	250/32	PWY-3001	isoleucine biosynthesis I
AveLSM	S8_15549903	0.200482	-0.177193	GRMZM2G038821	8	15549903	G/A	21/134	PWY-3001	isoleucine biosynthesis I
AveLSM	S8_16853488	0.0538369	0.219257	GRMZM2G127308	8	16853488	T/C	255/28	PWY-3001	isoleucine biosynthesis I
AveLSM	S8_118167521	0.121304	0.168096	AC197705.4_FG001	8	118167521	G/A	252/32	PWY-3001	isoleucine biosynthesis I
AveLSM	S9_23955344	0.0462325	-0.191116	GRMZM2G018006	9	23955344	C/T	211/51	PWY-3001	isoleucine biosynthesis I
AveLSM	S9_60954118	0.188298	0.139959	GRMZM2G333083	9	60954118	T/C	243/35	PWY-3001	isoleucine biosynthesis I
AveLSM	S9_62056170	0.167887	-0.119295	GRMZM2G127266	9	62056170	G/C	195/79	PWY-3001	isoleucine biosynthesis I
AveLSM	S9_140218437	0.132476	0.180415	GRMZM2G151893	9	140218437	C/T	25/237	PWY-3001	isoleucine biosynthesis I
AveLSM	S10_2446566	0.24019	-0.097873	GRMZM2G151977	10	2446566	A/G	82/135	PWY-3001	isoleucine biosynthesis I
AveLSM	S10_145799597	0.890505	-0.0197947	GRMZM2G009323	10	145799597	C/T	166/24	PWY-3001	isoleucine biosynthesis I
AveLSM	S3_174371120	0.248828	-0.176489	GRMZM2G400604	3	174371120	T/C	269/15	PWY-3461	tyrosine biosynthesis II
AveLSM	S5_59290355	0.0386091	-0.168249	GRMZM2G084942	5	59290355	A/G	210/62	PWY-3461	tyrosine biosynthesis II
AveLSM	S5_59310054	0.145184	-0.134683	GRMZM2G085117	5	59310054	A/G	231/54	PWY-3461	tyrosine biosynthesis II
AveLSM	S6_85796181	0.265076	-0.171642	GRMZM2G365961	6	85796181	C/G	233/14	PWY-3461	tyrosine biosynthesis II
AveLSM	S8_101409207	0.161729	0.10008	GRMZM2G033799	8	101409207	C/T	160/112	PWY-3461	tyrosine biosynthesis II
AveLSM	S8_173103394	0.282591	-0.136466	GRMZM2G124365	8	173103394	C/T	225/22	PWY-3461	tyrosine biosynthesis II
AveLSM	S9_61356664	0.048021	-0.224778	GRMZM2G324297	9	61356664	T/G	237/32	PWY-3461	tyrosine biosynthesis II
AveLSM	S1_7046113	0.421882	-0.0721378	GRMZM2G020548	1	7046113	A/G	168/73	PWY-4221-1	superpathway of pantothenate and coenzyme A biosynthesis II
AveLSM	S1_29515586	0.0314881	-0.334359	GRMZM2G153536	1	29515586	A/G	61/33	PWY-4221-1	superpathway of pantothenate and coenzyme A biosynthesis II
AveLSM	S1_56675891	0.125347	0.2726	GRMZM2G030571	1	56675891	G/A	179/12	PWY-4221-1	superpathway of pantothenate and coenzyme A biosynthesis II
AveLSM	S1_62438934	0.151216	-0.214635	GRMZM2G108416	1	62438934	A/G	250/19	PWY-4221-1	superpathway of pantothenate and coenzyme A biosynthesis II
AveLSM	S1_87982420	0.883023	0.0168557	GRMZM2G071208	1	87982420	A/G	228/53	PWY-4221-1	superpathway of pantothenate and coenzyme A biosynthesis II
AveLSM	S1_88890526	0.423146	0.143635	GRMZM2G107741	1	88890526	G/A	244/29	PWY-4221-1	superpathway of pantothenate and coenzyme A biosynthesis II
AveLSM	S1_211894598	0.921985	-0.00884447	GRMZM2G043819	1	211894598	T/G	152/63	PWY-4221-1	superpathway of pantothenate and coenzyme A biosynthesis II
AveLSM	S1_290121095	0.0219823	-0.290916	GRMZM2G062357	1	290121095	C/A	253/23	PWY-4221-1	superpathway of pantothenate and coenzyme A biosynthesis II
AveLSM	S1_298737806	0.0317344	-0.214099	GRMZM5G876146	1	298737806	G/A	113/61	PWY-4221-1	superpathway of pantothenate and coenzyme A biosynthesis II
AveLSM	S2_18210111	0.102845	-0.198028	GRMZM2G047347	2	18210111	C/T	210/32	PWY-4221-1	superpathway of pantothenate and coenzyme A biosynthesis II
AveLSM	S2_216686712	0.235221	0.148697	GRMZM2G001297	2	216686712	C/G	244/29	PWY-4221-1	superpathway of pantothenate and coenzyme A biosynthesis II
AveLSM	S2_231606127	0.218949	0.107856	GRMZM2G000092	2	231606127	G/T	107/103	PWY-4221-1	superpathway of pantothenate and coenzyme A biosynthesis II
AveLSM	S3_15040758	0.232258	-0.202528	GRMZM5G862219	3	15040758	C/A	124/12	PWY-4221-1	superpathway of pantothenate and coenzyme A biosynthesis II
AveLSM	S3_17433888	0.131456	-0.305258	GRMZM2G151087	3	17433888	G/A	207/10	PWY-4221-1	superpathway of pantothenate and coenzyme A biosynthesis II
AveLSM	S3_179987397	0.115409	-0.260674	GRMZM2G014136	3	179987397	C/T	157/23	PWY-4221-1	superpathway of pantothenate and coenzyme A biosynthesis II
AveLSM	S3_194013102	0.140645	0.151881	GRMZM2G320013	3	194013102	C/A	237/43	PWY-4221-1	superpathway of pantothenate and coenzyme A biosynthesis II
AveLSM	S3_198588668	0.348789	-0.0784773	GRMZM2G042818	3	198588668	C/T	163/84	PWY-4221-1	superpathway of pantothenate and coenzyme A biosynthesis II
AveLSM	S3_211023928	0.00312829	0.234727	GRMZM2G010211	3	211023928	G/C	112/123	PWY-4221-1	superpathway of pantothenate and coenzyme A biosynthesis II
AveLSM	S3_229090616	0.073906	-0.165182	GRMZM2G001415	3	229090616	C/T	70/145	PWY-4221-1	superpathway of pantothenate and coenzyme A biosynthesis II
AveLSM	S4_6409642	0.523369	0.0554031	GRMZM2G099666	4	6409642	A/G	79/161	PWY-4221-1	superpathway of pantothenate and coenzyme A biosynthesis II
AveLSM	S4_124564956	0.852756	-0.0135285	GRMZM2G002173	4	124564956	T/C	150/127	PWY-4221-1	superpathway of pantothenate and coenzyme A biosynthesis II
AveLSM	S4_221071224	0.290895	-0.206706	GRMZM5G854613	4	221071224	C/A	239/8	PWY-4221-1	superpathway of pantothenate and coenzyme A biosynthesis II
AveLSM	S5_76217782	0.118192	-0.164361	AC192244.3_FG007	5	76217782	G/A	247/36	PWY-4221-1	superpathway of pantothenate and coenzyme A biosynthesis II
AveLSM	S5_134470895	0.670851	-0.0311682	GRMZM2G177404	5	134470895	A/T	141/130	PWY-4221-1	superpathway of pantothenate and coenzyme A biosynthesis II
AveLSM	S5_134489952	0.734572	-0.0272764	GRMZM2G459755	5	134489952	A/G	79/205	PWY-4221-1	superpathway of pantothenate and coenzyme A biosynthesis II
AveLSM	S5_135640699	0.0148401	-0.323422	GRMZM2G069596	5	135640699	T/C	173/26	PWY-4221-1	superpathway of pantothenate and coenzyme A biosynthesis II
AveLSM	S5_191114351	0.209886	-0.179669	GRMZM2G094655	5	191114351	C/T	218/22	PWY-4221-1	superpathway of pantothenate and coenzyme A biosynthesis II
AveLSM	S6_27110878	0.0489101	-0.172541	GRMZM2G381051	6	27110878	C/T	63/173	PWY-4221-1	superpathway of pantothenate and coenzyme A biosynthesis II
AveLSM	S6_123435331	0.289521	0.0778086	GRMZM2G127160	6	123435331	G/T	148/124	PWY-4221-1	superpathway of pantothenate and coenzyme A biosynthesis II
AveLSM	S6_124147817	0.0647444	-0.148256	GRMZM2G002959	6	124147817	A/C	102/142	PWY-4221-1	superpathway of pantothenate and coenzyme A biosynthesis II
AveLSM	S6_129664047	0.0026588	0.3312	GRMZM2G141810	6	129664047	G/A	254/30	PWY-4221-1	superpathway of pantothenate and coenzyme A biosynthesis II
AveLSM	S6_161966986	0.419848	0.187366	GRMZM2G096475	6	161966986	G/A	161/13	PWY-4221-1	superpathway of pantothenate and coenzyme A biosynthesis II
AveLSM	S7_138726555	0.369057	0.0727418	AC234154.1_FG007	7	138726555	A/G	101/112	PWY-4221-1	superpathway of pantothenate and coenzyme A biosynthesis II
AveLSM	S8_14603788	0.0254874	0.333243	GRMZM2G181266	8	14603788	T/C	223/18	PWY-4221-1	superpathway of pantothenate and coenzyme A biosynthesis II
AveLSM	S8_16853488	0.0538369	0.219257	GRMZM2G127308	8	16853488	T/C	255/28	PWY-4221-1	superpathway of pantothenate and coenzyme A biosynthesis II
AveLSM	S8_27216335	0.0395587	0.249166	GRMZM2G010596	8	27216335	A/T	220/27	PWY-4221-1	superpathway of pantothenate and coenzyme A biosynthesis II
AveLSM	S8_46615720	0.664954	0.051905	GRMZM2G102015	8	46615720	C/T	256/24	PWY-4221-1	superpathway of pantothenate and coenzyme A biosynthesis II
AveLSM	S8_131516176	0.248977	-0.0859977	GRMZM2G052630	8	131516176	G/C	121/148	PWY-4221-1	superpathway of pantothenate and coenzyme A biosynthesis II
AveLSM	S9_11067254	0.67879	-0.0335416	GRMZM2G127911	9	11067254	C/T	159/72	PWY-4221-1	superpathway of pantothenate and coenzyme A biosynthesis II
AveLSM	S9_17320598	0.276916	-0.075665	GRMZM5G864319	9	17320598	C/T	119/149	PWY-4221-1	superpathway of pantothenate and coenzyme A biosynthesis II
AveLSM	S9_87464277	0.340809	-0.101052	GRMZM2G047564	9	87464277	G/T	254/37	PWY-4221-1	superpathway of pantothenate and coenzyme A biosynthesis II
AveLSM	S10_19480169	0.579337	-0.0752883	GRMZM2G181227	10	19480169	A/T	264/20	PWY-4221-1	superpathway of pantothenate and coenzyme A biosynthesis II
AveLSM	S10_71178060	0.164433	-0.247105	GRMZM2G008209	10	71178060	G/A	215/12	PWY-4221-1	superpathway of pantothenate and coenzyme A biosynthesis II
AveLSM	S2_149523377	0.5799	0.0654961	GRMZM2G079236	2	149523377	G/T	244/28	PWY-5136	fatty acid &beta;-oxidation II (core pathway)
AveLSM	S3_15040758	0.232258	-0.202528	GRMZM5G862219	3	15040758	C/A	124/12	PWY-5136	fatty acid &beta;-oxidation II (core pathway)
AveLSM	S3_17433888	0.131456	-0.305258	GRMZM2G151087	3	17433888	G/A	207/10	PWY-5136	fatty acid &beta;-oxidation II (core pathway)
AveLSM	S3_179987397	0.115409	-0.260674	GRMZM2G014136	3	179987397	C/T	157/23	PWY-5136	fatty acid &beta;-oxidation II (core pathway)
AveLSM	S3_195106064	0.0778854	0.14849	GRMZM2G460078	3	195106064	G/C	211/70	PWY-5136	fatty acid &beta;-oxidation II (core pathway)
AveLSM	S3_208467561	0.143815	-0.12733	GRMZM2G152127	3	208467561	T/C	150/85	PWY-5136	fatty acid &beta;-oxidation II (core pathway)
AveLSM	S4_6409642	0.523369	0.0554031	GRMZM2G099666	4	6409642	A/G	79/161	PWY-5136	fatty acid &beta;-oxidation II (core pathway)
AveLSM	S4_185690213	0.183273	0.109074	GRMZM2G339336	4	185690213	T/C	168/81	PWY-5136	fatty acid &beta;-oxidation II (core pathway)
AveLSM	S4_185696749	0.266867	0.107202	GRMZM5G840955	4	185696749	G/T	231/51	PWY-5136	fatty acid &beta;-oxidation II (core pathway)
AveLSM	S4_187603831	0.17774	0.203993	GRMZM2G059381	4	187603831	T/C	260/18	PWY-5136	fatty acid &beta;-oxidation II (core pathway)
AveLSM	S4_204339561	0.156593	0.0993181	GRMZM2G117064	4	204339561	T/C	136/144	PWY-5136	fatty acid &beta;-oxidation II (core pathway)
AveLSM	S4_211295903	0.366299	0.117644	GRMZM2G104847	4	211295903	C/T	267/23	PWY-5136	fatty acid &beta;-oxidation II (core pathway)
AveLSM	S4_221071224	0.290895	-0.206706	GRMZM5G854613	4	221071224	C/A	239/8	PWY-5136	fatty acid &beta;-oxidation II (core pathway)
AveLSM	S5_31133128	0.00236654	-0.604073	GRMZM2G110201	5	31133128	G/A	212/28	PWY-5136	fatty acid &beta;-oxidation II (core pathway)
AveLSM	S5_134470895	0.670851	-0.0311682	GRMZM2G177404	5	134470895	A/T	141/130	PWY-5136	fatty acid &beta;-oxidation II (core pathway)
AveLSM	S5_134489952	0.734572	-0.0272764	GRMZM2G459755	5	134489952	A/G	79/205	PWY-5136	fatty acid &beta;-oxidation II (core pathway)
AveLSM	S5_191114351	0.209886	-0.179669	GRMZM2G094655	5	191114351	C/T	218/22	PWY-5136	fatty acid &beta;-oxidation II (core pathway)
AveLSM	S6_124147817	0.0647444	-0.148256	GRMZM2G002959	6	124147817	A/C	102/142	PWY-5136	fatty acid &beta;-oxidation II (core pathway)
AveLSM	S6_138501372	0.0624256	-0.202647	GRMZM2G117357	6	138501372	G/A	122/53	PWY-5136	fatty acid &beta;-oxidation II (core pathway)
AveLSM	S8_14603788	0.0254874	0.333243	GRMZM2G181266	8	14603788	T/C	223/18	PWY-5136	fatty acid &beta;-oxidation II (core pathway)
AveLSM	S8_160449554	0.592225	-0.0860464	GRMZM2G146885	8	160449554	A/G	20/61	PWY-5136	fatty acid &beta;-oxidation II (core pathway)
AveLSM	S8_171705472	0.0474589	-0.265439	GRMZM2G106250	8	171705472	C/T	107/33	PWY-5136	fatty acid &beta;-oxidation II (core pathway)
AveLSM	S9_17320598	0.276916	-0.075665	GRMZM5G864319	9	17320598	C/T	119/149	PWY-5136	fatty acid &beta;-oxidation II (core pathway)
AveLSM	S10_9380937	0.356764	0.162732	GRMZM2G118286	10	9380937	A/C	38/50	PWY-5136	fatty acid &beta;-oxidation II (core pathway)
AveLSM	S10_85193660	0.129594	-0.218531	GRMZM2G101875	10	85193660	T/G	221/19	PWY-5136	fatty acid &beta;-oxidation II (core pathway)
AveLSM	S1_188114572	0.0593639	-0.226546	GRMZM5G822593	1	188114572	C/G	256/24	PWY-5409	divinyl ether biosynthesis II
AveLSM	S1_264200664	0.59303	-0.0713874	GRMZM2G109130	1	264200664	A/T	224/26	PWY-5409	divinyl ether biosynthesis II
AveLSM	S2_45193435	0.0466277	-0.237663	GRMZM2G104843	2	45193435	C/T	228/42	PWY-5409	divinyl ether biosynthesis II
AveLSM	S3_93827928	0.610468	-0.0632041	GRMZM2G106748	3	93827928	C/T	254/24	PWY-5409	divinyl ether biosynthesis II
AveLSM	S3_168834972	0.0762433	-0.362956	GRMZM2G156861	3	168834972	C/G	80/13	PWY-5409	divinyl ether biosynthesis II
AveLSM	S4_233627332	0.253222	-0.135131	GRMZM2G015419	4	233627332	G/A	251/26	PWY-5409	divinyl ether biosynthesis II
AveLSM	S8_164548884	0.740045	-0.0460998	GRMZM2G117321	8	164548884	A/C	212/23	PWY-5409	divinyl ether biosynthesis II
AveLSM	S1_282539773	0.342742	-0.102194	GRMZM2G072744	1	282539773	A/G	253/33	PWY-5481	pyruvate fermentation to lactate
AveLSM	S2_19914927	0.319996	0.0935037	GRMZM2G101290	2	19914927	C/T	76/130	PWY-5481	pyruvate fermentation to lactate
AveLSM	S3_161258163	0.28112	-0.150858	GRMZM2G140107	3	161258163	C/A	254/17	PWY-5481	pyruvate fermentation to lactate
AveLSM	S3_213905447	0.0191961	-0.188576	GRMZM2G466833	3	213905447	C/G	100/168	PWY-5481	pyruvate fermentation to lactate
AveLSM	S5_67403774	0.794774	-0.0313111	GRMZM2G128929	5	67403774	G/T	254/24	PWY-5481	pyruvate fermentation to lactate
AveLSM	S6_165634716	0.10113	-0.225976	GRMZM2G154595	6	165634716	G/A	225/18	PWY-5481	pyruvate fermentation to lactate
AveLSM	S7_27098799	0.0597812	-0.176933	GRMZM2G035767	7	27098799	T/C	168/62	PWY-5481	pyruvate fermentation to lactate
AveLSM	S8_161916248	0.656164	0.082863	GRMZM5G875238	8	161916248	G/C	72/19	PWY-5481	pyruvate fermentation to lactate
AveLSM	S1_8147808	0.00256309	-0.384433	GRMZM2G176397	1	8147808	G/C	204/49	PWY-561	superpathway of glyoxylate cycle
AveLSM	S1_35743606	0.313792	0.161503	GRMZM2G001696	1	35743606	C/A	55/44	PWY-561	superpathway of glyoxylate cycle
AveLSM	S1_56752869	0.117909	0.175186	GRMZM2G010823	1	56752869	T/C	159/51	PWY-561	superpathway of glyoxylate cycle
AveLSM	S1_213098205	0.0867461	-0.149757	GRMZM2G161245	1	213098205	A/G	62/205	PWY-561	superpathway of glyoxylate cycle
AveLSM	S1_262207888	0.521397	0.0511704	GRMZM2G146965	1	262207888	T/G	214/62	PWY-561	superpathway of glyoxylate cycle
AveLSM	S1_282539773	0.342742	-0.102194	GRMZM2G072744	1	282539773	A/G	253/33	PWY-561	superpathway of glyoxylate cycle
AveLSM	S2_19914927	0.319996	0.0935037	GRMZM2G101290	2	19914927	C/T	76/130	PWY-561	superpathway of glyoxylate cycle
AveLSM	S2_71113163	0.672212	0.0554836	GRMZM2G024933	2	71113163	G/A	246/19	PWY-561	superpathway of glyoxylate cycle
AveLSM	S2_114883028	0.130187	0.192448	GRMZM2G467338	2	114883028	G/A	265/23	PWY-561	superpathway of glyoxylate cycle
AveLSM	S2_149523377	0.5799	0.0654961	GRMZM2G079236	2	149523377	G/T	244/28	PWY-561	superpathway of glyoxylate cycle
AveLSM	S2_178228497	0.00508003	-0.563412	GRMZM2G119950	2	178228497	G/C	220/11	PWY-561	superpathway of glyoxylate cycle
AveLSM	S2_236244390	0.0697026	-0.205831	GRMZM2G079888	2	236244390	C/T	85/47	PWY-561	superpathway of glyoxylate cycle
AveLSM	S3_15040758	0.232258	-0.202528	GRMZM5G862219	3	15040758	C/A	124/12	PWY-561	superpathway of glyoxylate cycle
AveLSM	S3_17433888	0.131456	-0.305258	GRMZM2G151087	3	17433888	G/A	207/10	PWY-561	superpathway of glyoxylate cycle
AveLSM	S3_179987397	0.115409	-0.260674	GRMZM2G014136	3	179987397	C/T	157/23	PWY-561	superpathway of glyoxylate cycle
AveLSM	S3_195106064	0.0778854	0.14849	GRMZM2G460078	3	195106064	G/C	211/70	PWY-561	superpathway of glyoxylate cycle
AveLSM	S3_208467561	0.143815	-0.12733	GRMZM2G152127	3	208467561	T/C	150/85	PWY-561	superpathway of glyoxylate cycle
AveLSM	S3_213905447	0.0191961	-0.188576	GRMZM2G466833	3	213905447	C/G	100/168	PWY-561	superpathway of glyoxylate cycle
AveLSM	S4_4099500	0.0538264	-0.295418	GRMZM2G348729	4	4099500	C/T	195/16	PWY-561	superpathway of glyoxylate cycle
AveLSM	S4_6409642	0.523369	0.0554031	GRMZM2G099666	4	6409642	A/G	79/161	PWY-561	superpathway of glyoxylate cycle
AveLSM	S4_37023224	0.226552	-0.164986	GRMZM2G302259	4	37023224	T/G	227/19	PWY-561	superpathway of glyoxylate cycle
AveLSM	S4_38756454	0.0990823	0.212783	GRMZM2G105438	4	38756454	T/C	34/223	PWY-561	superpathway of glyoxylate cycle
AveLSM	S4_83507842	0.00753564	0.216454	GRMZM2G068455	4	83507842	C/T	207/77	PWY-561	superpathway of glyoxylate cycle
AveLSM	S4_185690213	0.183273	0.109074	GRMZM2G339336	4	185690213	T/C	168/81	PWY-561	superpathway of glyoxylate cycle
AveLSM	S4_185696749	0.266867	0.107202	GRMZM5G840955	4	185696749	G/T	231/51	PWY-561	superpathway of glyoxylate cycle
AveLSM	S4_187603831	0.17774	0.203993	GRMZM2G059381	4	187603831	T/C	260/18	PWY-561	superpathway of glyoxylate cycle
AveLSM	S4_204339561	0.156593	0.0993181	GRMZM2G117064	4	204339561	T/C	136/144	PWY-561	superpathway of glyoxylate cycle
AveLSM	S4_211295903	0.366299	0.117644	GRMZM2G104847	4	211295903	C/T	267/23	PWY-561	superpathway of glyoxylate cycle
AveLSM	S4_221071224	0.290895	-0.206706	GRMZM5G854613	4	221071224	C/A	239/8	PWY-561	superpathway of glyoxylate cycle
AveLSM	S4_233800502	0.506566	-0.0514497	GRMZM2G063909	4	233800502	G/C	134/103	PWY-561	superpathway of glyoxylate cycle
AveLSM	S4_233821310	0.0332067	-0.237363	GRMZM2G064023	4	233821310	C/T	239/34	PWY-561	superpathway of glyoxylate cycle
AveLSM	S4_236205878	0.0245566	0.37675	GRMZM2G580389	4	236205878	G/A	142/14	PWY-561	superpathway of glyoxylate cycle
AveLSM	S5_13257329	0.340315	0.101109	GRMZM2G076524	5	13257329	G/T	248/37	PWY-561	superpathway of glyoxylate cycle
AveLSM	S5_31133128	0.00236654	-0.604073	GRMZM2G110201	5	31133128	G/A	212/28	PWY-561	superpathway of glyoxylate cycle
AveLSM	S5_123636409	0.0213739	0.22088	GRMZM2G063851	5	123636409	C/A	215/45	PWY-561	superpathway of glyoxylate cycle
AveLSM	S5_134470895	0.670851	-0.0311682	GRMZM2G177404	5	134470895	A/T	141/130	PWY-561	superpathway of glyoxylate cycle
AveLSM	S5_134489952	0.734572	-0.0272764	GRMZM2G459755	5	134489952	A/G	79/205	PWY-561	superpathway of glyoxylate cycle
AveLSM	S5_149463514	0.769563	0.0382629	GRMZM2G135588	5	149463514	A/C	265/23	PWY-561	superpathway of glyoxylate cycle
AveLSM	S5_191114351	0.209886	-0.179669	GRMZM2G094655	5	191114351	C/T	218/22	PWY-561	superpathway of glyoxylate cycle
AveLSM	S6_3249236	0.0299722	0.401839	GRMZM2G117984	6	3249236	C/T	258/11	PWY-561	superpathway of glyoxylate cycle
AveLSM	S6_6271435	0.00285302	0.336891	GRMZM2G134134	6	6271435	G/T	242/34	PWY-561	superpathway of glyoxylate cycle
AveLSM	S6_124147817	0.0647444	-0.148256	GRMZM2G002959	6	124147817	A/C	102/142	PWY-561	superpathway of glyoxylate cycle
AveLSM	S6_138501372	0.0624256	-0.202647	GRMZM2G117357	6	138501372	G/A	122/53	PWY-561	superpathway of glyoxylate cycle
AveLSM	S6_165634716	0.10113	-0.225976	GRMZM2G154595	6	165634716	G/A	225/18	PWY-561	superpathway of glyoxylate cycle
AveLSM	S7_4237296	0.0454508	0.158237	GRMZM2G064799	7	4237296	T/A	139/121	PWY-561	superpathway of glyoxylate cycle
AveLSM	S7_27098799	0.0597812	-0.176933	GRMZM2G035767	7	27098799	T/C	168/62	PWY-561	superpathway of glyoxylate cycle
AveLSM	S7_105383243	0.231313	-0.173823	GRMZM2G122780	7	105383243	T/C	259/16	PWY-561	superpathway of glyoxylate cycle
AveLSM	S7_154189835	0.0250785	-0.315281	GRMZM2G056369	7	154189835	G/T	230/27	PWY-561	superpathway of glyoxylate cycle
AveLSM	S8_14603788	0.0254874	0.333243	GRMZM2G181266	8	14603788	T/C	223/18	PWY-561	superpathway of glyoxylate cycle
AveLSM	S8_160449554	0.592225	-0.0860464	GRMZM2G146885	8	160449554	A/G	20/61	PWY-561	superpathway of glyoxylate cycle
AveLSM	S8_171705472	0.0474589	-0.265439	GRMZM2G106250	8	171705472	C/T	107/33	PWY-561	superpathway of glyoxylate cycle
AveLSM	S9_17320598	0.276916	-0.075665	GRMZM5G864319	9	17320598	C/T	119/149	PWY-561	superpathway of glyoxylate cycle
AveLSM	S9_141828776	0.212125	0.121822	GRMZM5G870932	9	141828776	G/T	84/103	PWY-561	superpathway of glyoxylate cycle
AveLSM	S9_151772023	0.365758	0.142151	GRMZM2G009808	9	151772023	T/G	29/214	PWY-561	superpathway of glyoxylate cycle
AveLSM	S10_9380937	0.356764	0.162732	GRMZM2G118286	10	9380937	A/C	38/50	PWY-561	superpathway of glyoxylate cycle
AveLSM	S10_53868091	0.175594	-0.188107	GRMZM2G390967	10	53868091	G/A	191/25	PWY-561	superpathway of glyoxylate cycle
AveLSM	S10_85193660	0.129594	-0.218531	GRMZM2G101875	10	85193660	T/G	221/19	PWY-561	superpathway of glyoxylate cycle
AveLSM	S10_132009782	0.0126551	0.292344	GRMZM2G164714	10	132009782	A/G	258/27	PWY-561	superpathway of glyoxylate cycle
AveLSM	S10_139984110	0.0114266	0.224642	GRMZM2G128074	10	139984110	G/A	174/72	PWY-561	superpathway of glyoxylate cycle
AveLSM	S2_31825235	0.0042541	-0.320176	GRMZM2G158083	2	31825235	A/C	29/236	PWY-6040	chlorogenic acid biosynthesis II
AveLSM	S3_175690039	0.131618	0.14632	AC155610.2_FG007	3	175690039	T/C	108/65	PWY-6040	chlorogenic acid biosynthesis II
AveLSM	S3_187711008	0.0349973	-0.288681	GRMZM2G138074	3	187711008	A/C	20/262	PWY-6040	chlorogenic acid biosynthesis II
AveLSM	S6_155655015	0.0178387	-0.250065	GRMZM2G140817	6	155655015	C/T	228/54	PWY-6040	chlorogenic acid biosynthesis II
AveLSM	S8_166483904	0.181643	-0.0965136	GRMZM2G034360	8	166483904	C/G	186/89	PWY-6040	chlorogenic acid biosynthesis II
AveLSM	S1_56752869	0.117909	0.175186	GRMZM2G010823	1	56752869	T/C	159/51	PWY-6124	inosine-5-phosphate biosynthesis II
AveLSM	S3_4635959	0.0890588	-0.252332	GRMZM2G133121	3	4635959	C/T	220/19	PWY-6124	inosine-5-phosphate biosynthesis II
AveLSM	S4_4099500	0.0538264	-0.295418	GRMZM2G348729	4	4099500	C/T	195/16	PWY-6124	inosine-5-phosphate biosynthesis II
AveLSM	S9_136086625	0.617085	0.0532771	GRMZM2G124059	9	136086625	C/T	44/233	PWY-6124	inosine-5-phosphate biosynthesis II
AveLSM	S1_7342779	0.0407507	0.38494	GRMZM2G096020	1	7342779	C/A	242/11	PWY-6435	4-hydroxybenzoate biosynthesis V
AveLSM	S1_11533071	0.343703	-0.122919	GRMZM2G122787	1	11533071	C/G	264/22	PWY-6435	4-hydroxybenzoate biosynthesis V
AveLSM	S1_105684621	0.630251	0.0726574	GRMZM2G433624	1	105684621	A/G	216/17	PWY-6435	4-hydroxybenzoate biosynthesis V
AveLSM	S1_210096665	0.194046	-0.100725	GRMZM2G048522	1	210096665	G/A	179/100	PWY-6435	4-hydroxybenzoate biosynthesis V
AveLSM	S3_17433888	0.131456	-0.305258	GRMZM2G151087	3	17433888	G/A	207/10	PWY-6435	4-hydroxybenzoate biosynthesis V
AveLSM	S4_71917838	0.794447	-0.0428594	GRMZM2G174732	4	71917838	G/A	31/119	PWY-6435	4-hydroxybenzoate biosynthesis V
AveLSM	S4_158147224	0.0274567	-0.253572	GRMZM2G054013	4	158147224	T/G	37/123	PWY-6435	4-hydroxybenzoate biosynthesis V
AveLSM	S4_221071224	0.290895	-0.206706	GRMZM5G854613	4	221071224	C/A	239/8	PWY-6435	4-hydroxybenzoate biosynthesis V
AveLSM	S5_31133128	0.00236654	-0.604073	GRMZM2G110201	5	31133128	G/A	212/28	PWY-6435	4-hydroxybenzoate biosynthesis V
AveLSM	S5_89156685	0.0441868	-0.169815	GRMZM2G075333	5	89156685	C/T	165/76	PWY-6435	4-hydroxybenzoate biosynthesis V
AveLSM	S5_134470895	0.670851	-0.0311682	GRMZM2G177404	5	134470895	A/T	141/130	PWY-6435	4-hydroxybenzoate biosynthesis V
AveLSM	S5_134489952	0.734572	-0.0272764	GRMZM2G459755	5	134489952	A/G	79/205	PWY-6435	4-hydroxybenzoate biosynthesis V
AveLSM	S5_191114351	0.209886	-0.179669	GRMZM2G094655	5	191114351	C/T	218/22	PWY-6435	4-hydroxybenzoate biosynthesis V
AveLSM	S6_138501372	0.0624256	-0.202647	GRMZM2G117357	6	138501372	G/A	122/53	PWY-6435	4-hydroxybenzoate biosynthesis V
AveLSM	S7_77600919	0.262765	0.0859895	GRMZM2G091643	7	77600919	C/T	182/91	PWY-6435	4-hydroxybenzoate biosynthesis V
AveLSM	S8_14603788	0.0254874	0.333243	GRMZM2G181266	8	14603788	T/C	223/18	PWY-6435	4-hydroxybenzoate biosynthesis V
AveLSM	S8_160449554	0.592225	-0.0860464	GRMZM2G146885	8	160449554	A/G	20/61	PWY-6435	4-hydroxybenzoate biosynthesis V
AveLSM	S8_163842917	0.330512	-0.150857	GRMZM5G805585	8	163842917	G/C	233/14	PWY-6435	4-hydroxybenzoate biosynthesis V
AveLSM	S8_171705472	0.0474589	-0.265439	GRMZM2G106250	8	171705472	C/T	107/33	PWY-6435	4-hydroxybenzoate biosynthesis V
AveLSM	S9_107790738	0.0063254	0.301254	GRMZM2G055320	9	107790738	G/C	257/30	PWY-6435	4-hydroxybenzoate biosynthesis V
AveLSM	S1_28927244	0.197892	0.211426	GRMZM2G002178	1	28927244	C/A	224/13	PWY-735	jasmonic acid biosynthesis
AveLSM	S1_188114572	0.0593639	-0.226546	GRMZM5G822593	1	188114572	C/G	256/24	PWY-735	jasmonic acid biosynthesis
AveLSM	S1_207905993	0.187792	-0.130947	GRMZM2G148281	1	207905993	C/T	219/42	PWY-735	jasmonic acid biosynthesis
AveLSM	S1_264200664	0.59303	-0.0713874	GRMZM2G109130	1	264200664	A/T	224/26	PWY-735	jasmonic acid biosynthesis
AveLSM	S1_280852939	0.295621	-0.122275	GRMZM2G376661	1	280852939	C/G	181/37	PWY-735	jasmonic acid biosynthesis
AveLSM	S2_45193435	0.0466277	-0.237663	GRMZM2G104843	2	45193435	C/T	228/42	PWY-735	jasmonic acid biosynthesis
AveLSM	S3_15040758	0.232258	-0.202528	GRMZM5G862219	3	15040758	C/A	124/12	PWY-735	jasmonic acid biosynthesis
AveLSM	S3_17433888	0.131456	-0.305258	GRMZM2G151087	3	17433888	G/A	207/10	PWY-735	jasmonic acid biosynthesis
AveLSM	S3_93827928	0.610468	-0.0632041	GRMZM2G106748	3	93827928	C/T	254/24	PWY-735	jasmonic acid biosynthesis
AveLSM	S3_168834972	0.0762433	-0.362956	GRMZM2G156861	3	168834972	C/G	80/13	PWY-735	jasmonic acid biosynthesis
AveLSM	S3_179987397	0.115409	-0.260674	GRMZM2G014136	3	179987397	C/T	157/23	PWY-735	jasmonic acid biosynthesis
AveLSM	S4_6409642	0.523369	0.0554031	GRMZM2G099666	4	6409642	A/G	79/161	PWY-735	jasmonic acid biosynthesis
AveLSM	S4_221071224	0.290895	-0.206706	GRMZM5G854613	4	221071224	C/A	239/8	PWY-735	jasmonic acid biosynthesis
AveLSM	S4_230398767	0.00714411	-0.370562	GRMZM2G168404	4	230398767	T/C	262/19	PWY-735	jasmonic acid biosynthesis
AveLSM	S4_233627332	0.253222	-0.135131	GRMZM2G015419	4	233627332	G/A	251/26	PWY-735	jasmonic acid biosynthesis
AveLSM	S5_31133128	0.00236654	-0.604073	GRMZM2G110201	5	31133128	G/A	212/28	PWY-735	jasmonic acid biosynthesis
AveLSM	S5_134470895	0.670851	-0.0311682	GRMZM2G177404	5	134470895	A/T	141/130	PWY-735	jasmonic acid biosynthesis
AveLSM	S5_134489952	0.734572	-0.0272764	GRMZM2G459755	5	134489952	A/G	79/205	PWY-735	jasmonic acid biosynthesis
AveLSM	S5_191114351	0.209886	-0.179669	GRMZM2G094655	5	191114351	C/T	218/22	PWY-735	jasmonic acid biosynthesis
AveLSM	S6_124147817	0.0647444	-0.148256	GRMZM2G002959	6	124147817	A/C	102/142	PWY-735	jasmonic acid biosynthesis
AveLSM	S6_138501372	0.0624256	-0.202647	GRMZM2G117357	6	138501372	G/A	122/53	PWY-735	jasmonic acid biosynthesis
AveLSM	S8_14603788	0.0254874	0.333243	GRMZM2G181266	8	14603788	T/C	223/18	PWY-735	jasmonic acid biosynthesis
AveLSM	S8_160449554	0.592225	-0.0860464	GRMZM2G146885	8	160449554	A/G	20/61	PWY-735	jasmonic acid biosynthesis
AveLSM	S8_164548884	0.740045	-0.0460998	GRMZM2G117321	8	164548884	A/C	212/23	PWY-735	jasmonic acid biosynthesis
AveLSM	S8_171705472	0.0474589	-0.265439	GRMZM2G106250	8	171705472	C/T	107/33	PWY-735	jasmonic acid biosynthesis
AveLSM	S9_17320598	0.276916	-0.075665	GRMZM5G864319	9	17320598	C/T	119/149	PWY-735	jasmonic acid biosynthesis
AveLSM	S9_124917082	0.12719	-0.310997	GRMZM2G415793	9	124917082	T/G	162/12	PWY-735	jasmonic acid biosynthesis
AveLSM	S9_145347658	0.331198	-0.114529	GRMZM2G067225	9	145347658	C/G	235/39	PWY-735	jasmonic acid biosynthesis
AveLSM	S1_7696231	0.0354665	-0.239317	GRMZM2G048740	1	7696231	A/G	42/225	SULFATE-CYS-PWY	superpathway of sulfate assimilation and cysteine biosynthesis
AveLSM	S1_12140787	0.214143	-0.149517	GRMZM2G300801	1	12140787	C/T	249/26	SULFATE-CYS-PWY	superpathway of sulfate assimilation and cysteine biosynthesis
AveLSM	S1_26820742	0.0104209	-0.439122	GRMZM2G165622	1	26820742	C/A	265/14	SULFATE-CYS-PWY	superpathway of sulfate assimilation and cysteine biosynthesis
AveLSM	S1_210465179	0.222563	-0.134856	GRMZM2G073814	1	210465179	G/T	193/55	SULFATE-CYS-PWY	superpathway of sulfate assimilation and cysteine biosynthesis
AveLSM	S1_267956661	0.0454943	-0.208719	GRMZM2G155323	1	267956661	C/T	216/72	SULFATE-CYS-PWY	superpathway of sulfate assimilation and cysteine biosynthesis
AveLSM	S1_275091444	0.609892	-0.0597841	GRMZM2G149952	1	275091444	G/A	32/250	SULFATE-CYS-PWY	superpathway of sulfate assimilation and cysteine biosynthesis
AveLSM	S2_5067592	0.0445241	0.173413	GRMZM2G081886	2	5067592	G/C	155/71	SULFATE-CYS-PWY	superpathway of sulfate assimilation and cysteine biosynthesis
AveLSM	S2_54204469	0.269087	-0.130223	GRMZM2G362803	2	54204469	G/A	240/30	SULFATE-CYS-PWY	superpathway of sulfate assimilation and cysteine biosynthesis
AveLSM	S2_107286216	0.0403254	0.217646	GRMZM2G036708	2	107286216	A/C	116/45	SULFATE-CYS-PWY	superpathway of sulfate assimilation and cysteine biosynthesis
AveLSM	S2_112634245	0.766473	0.0236531	GRMZM2G158147	2	112634245	A/G	194/84	SULFATE-CYS-PWY	superpathway of sulfate assimilation and cysteine biosynthesis
AveLSM	S2_206491062	0.580425	-0.0720158	GRMZM2G327406	2	206491062	G/A	114/29	SULFATE-CYS-PWY	superpathway of sulfate assimilation and cysteine biosynthesis
AveLSM	S3_33570943	0.0162955	0.191498	GRMZM2G328893	3	33570943	A/G	148/95	SULFATE-CYS-PWY	superpathway of sulfate assimilation and cysteine biosynthesis
AveLSM	S3_186274974	0.119244	0.136994	GRMZM2G133359	3	186274974	T/C	215/60	SULFATE-CYS-PWY	superpathway of sulfate assimilation and cysteine biosynthesis
AveLSM	S5_7704325	0.384617	-0.121974	GRMZM2G051270	5	7704325	C/A	261/23	SULFATE-CYS-PWY	superpathway of sulfate assimilation and cysteine biosynthesis
AveLSM	S5_10807707	0.00417105	-0.485043	GRMZM2G109561	5	10807707	G/T	211/13	SULFATE-CYS-PWY	superpathway of sulfate assimilation and cysteine biosynthesis
AveLSM	S5_215260886	0.0676816	0.177587	GRMZM5G806257	5	215260886	A/C	206/50	SULFATE-CYS-PWY	superpathway of sulfate assimilation and cysteine biosynthesis
AveLSM	S6_159397806	0.719839	0.0720837	GRMZM5G816110	6	159397806	C/A	208/14	SULFATE-CYS-PWY	superpathway of sulfate assimilation and cysteine biosynthesis
AveLSM	S7_159761927	0.165976	-0.245555	GRMZM2G061234	7	159761927	C/T	218/11	SULFATE-CYS-PWY	superpathway of sulfate assimilation and cysteine biosynthesis
AveLSM	S8_6465232	0.0913251	0.157913	GRMZM2G082185	8	6465232	A/C	50/235	SULFATE-CYS-PWY	superpathway of sulfate assimilation and cysteine biosynthesis
AveLSM	S9_19161997	0.375112	-0.125595	GRMZM2G443985	9	19161997	A/G	177/18	SULFATE-CYS-PWY	superpathway of sulfate assimilation and cysteine biosynthesis
AveLSM	S9_98492001	0.117898	-0.158928	GRMZM2G054465	9	98492001	G/T	224/60	SULFATE-CYS-PWY	superpathway of sulfate assimilation and cysteine biosynthesis
AveLSM	S9_108351812	0.106322	-0.207396	GRMZM2G098423	9	108351812	A/T	227/24	SULFATE-CYS-PWY	superpathway of sulfate assimilation and cysteine biosynthesis
AveLSM	S9_147959104	0.0505726	-0.308715	GRMZM5G895554	9	147959104	G/T	267/25	SULFATE-CYS-PWY	superpathway of sulfate assimilation and cysteine biosynthesis
AveLSM	S10_145799597	0.890505	-0.0197947	GRMZM2G009323	10	145799597	C/T	166/24	SULFATE-CYS-PWY	superpathway of sulfate assimilation and cysteine biosynthesis
AveLSM	S1_26820742	0.0104209	-0.439122	GRMZM2G165622	1	26820742	C/A	265/14	THRESYN-PWY	threonine biosynthesis
AveLSM	S1_63037590	0.0274862	0.236764	GRMZM2G109201	1	63037590	C/G	169/76	THRESYN-PWY	threonine biosynthesis
AveLSM	S1_73968071	0.330429	-0.123067	GRMZM2G125241	1	73968071	A/T	211/29	THRESYN-PWY	threonine biosynthesis
AveLSM	S1_106161126	0.155282	-0.167173	GRMZM2G394403	1	106161126	C/A	162/126	THRESYN-PWY	threonine biosynthesis
AveLSM	S1_200075537	0.322955	0.0773333	GRMZM2G117378	1	200075537	G/C	174/99	THRESYN-PWY	threonine biosynthesis
AveLSM	S1_210096665	0.194046	-0.100725	GRMZM2G048522	1	210096665	G/A	179/100	THRESYN-PWY	threonine biosynthesis
AveLSM	S1_267956661	0.0454943	-0.208719	GRMZM2G155323	1	267956661	C/T	216/72	THRESYN-PWY	threonine biosynthesis
AveLSM	S1_285095725	0.0245418	0.221763	GRMZM2G058414	1	285095725	G/C	173/53	THRESYN-PWY	threonine biosynthesis
AveLSM	S1_298312959	0.11821	-0.175491	GRMZM2G024686	1	298312959	T/C	242/34	THRESYN-PWY	threonine biosynthesis
AveLSM	S2_848796	0.698717	0.0606759	GRMZM2G386643	2	848796	G/A	241/15	THRESYN-PWY	threonine biosynthesis
AveLSM	S2_9549706	0.108095	-0.20693	GRMZM2G094328	2	9549706	T/A	261/22	THRESYN-PWY	threonine biosynthesis
AveLSM	S2_156726411	0.00679995	-0.253629	GRMZM2G052935	2	156726411	C/T	225/60	THRESYN-PWY	threonine biosynthesis
AveLSM	S2_172843451	0.000806591	0.471036	GRMZM2G104546	2	172843451	A/T	260/20	THRESYN-PWY	threonine biosynthesis
AveLSM	S2_210395274	0.0474399	-0.333412	GRMZM5G849499	2	210395274	C/A	171/14	THRESYN-PWY	threonine biosynthesis
AveLSM	S2_215011292	0.00174019	-0.291977	GRMZM2G340359	2	215011292	G/T	217/62	THRESYN-PWY	threonine biosynthesis
AveLSM	S3_44095126	0.00673993	0.222766	GRMZM2G028721	3	44095126	G/C	209/68	THRESYN-PWY	threonine biosynthesis
AveLSM	S3_150267906	0.0135781	0.250541	GRMZM2G068665	3	150267906	T/C	242/36	THRESYN-PWY	threonine biosynthesis
AveLSM	S3_174371120	0.248828	-0.176489	GRMZM2G400604	3	174371120	T/C	269/15	THRESYN-PWY	threonine biosynthesis
AveLSM	S3_187923676	0.386404	0.0768049	GRMZM5G859195	3	187923676	G/A	151/81	THRESYN-PWY	threonine biosynthesis
AveLSM	S3_195315859	0.113436	-0.252079	GRMZM2G094712	3	195315859	C/A	258/23	THRESYN-PWY	threonine biosynthesis
AveLSM	S3_206532621	0.0577128	0.138474	GRMZM2G050570	3	206532621	T/C	133/145	THRESYN-PWY	threonine biosynthesis
AveLSM	S4_65761064	0.361434	-0.0886611	GRMZM2G437977	4	65761064	C/T	248/38	THRESYN-PWY	threonine biosynthesis
AveLSM	S4_65824592	0.869341	0.0173272	GRMZM2G365423	4	65824592	T/A	249/37	THRESYN-PWY	threonine biosynthesis
AveLSM	S4_145319277	0.0209446	-0.213661	GRMZM2G461537	4	145319277	T/G	116/73	THRESYN-PWY	threonine biosynthesis
AveLSM	S4_212307824	0.509453	0.0532163	AC184764.3_FG003	4	212307824	T/C	70/212	THRESYN-PWY	threonine biosynthesis
AveLSM	S5_6445435	0.320394	-0.214738	GRMZM2G076885	5	6445435	T/C	144/8	THRESYN-PWY	threonine biosynthesis
AveLSM	S5_10807707	0.00417105	-0.485043	GRMZM2G109561	5	10807707	G/T	211/13	THRESYN-PWY	threonine biosynthesis
AveLSM	S5_93852786	0.136816	-0.110533	GRMZM2G340762	5	93852786	C/T	129/149	THRESYN-PWY	threonine biosynthesis
AveLSM	S5_146846827	0.0790865	-0.150526	GRMZM2G146677	5	146846827	C/G	205/61	THRESYN-PWY	threonine biosynthesis
AveLSM	S5_168428533	0.0627826	-0.158006	GRMZM2G038669	5	168428533	C/T	73/172	THRESYN-PWY	threonine biosynthesis
AveLSM	S5_213905176	0.0470017	0.180757	GRMZM5G836910	5	213905176	C/T	234/48	THRESYN-PWY	threonine biosynthesis
AveLSM	S5_217005545	0.654802	-0.0401883	GRMZM2G048497	5	217005545	A/G	83/135	THRESYN-PWY	threonine biosynthesis
AveLSM	S7_14606309	0.00724768	0.355103	GRMZM5G830839	7	14606309	C/A	265/23	THRESYN-PWY	threonine biosynthesis
AveLSM	S7_80177273	0.112926	0.232538	GRMZM2G136712	7	80177273	C/A	273/16	THRESYN-PWY	threonine biosynthesis
AveLSM	S7_151218801	0.759718	-0.0498621	GRMZM2G067624	7	151218801	G/A	241/14	THRESYN-PWY	threonine biosynthesis
AveLSM	S7_170955810	0.446961	0.0644469	GRMZM2G036872	7	170955810	T/C	158/102	THRESYN-PWY	threonine biosynthesis
AveLSM	S9_23955344	0.0462325	-0.191116	GRMZM2G018006	9	23955344	C/T	211/51	THRESYN-PWY	threonine biosynthesis
AveLSM	S9_60954118	0.188298	0.139959	GRMZM2G333083	9	60954118	T/C	243/35	THRESYN-PWY	threonine biosynthesis
AveLSM	S9_62056170	0.167887	-0.119295	GRMZM2G127266	9	62056170	G/C	195/79	THRESYN-PWY	threonine biosynthesis
AveLSM	S9_140218437	0.132476	0.180415	GRMZM2G151893	9	140218437	C/T	25/237	THRESYN-PWY	threonine biosynthesis
AveLSM	S10_2446566	0.24019	-0.097873	GRMZM2G151977	10	2446566	A/G	82/135	THRESYN-PWY	threonine biosynthesis
